# Supplementary material for: Liver fat and clinical outcomes in individuals with stage I-III colon or rectal cancer
Source: J Natl Cancer Inst. 2025 Nov 10;118(3):466–75. doi: 10.1093/jnci/djaf324 (PMC13016977; doi:10.1093/jnci/djaf324)
Supplement: djaf324_Supplementary_Data [file djaf324_supplementary_data.zip]

Archive with 1 entries (1 files):
- Ophoff_Supplementary data_Revised.pdf
